# Supplementary material for: Effective Modulation of Ion Mobility through Solid-State Single-Digit Nanopores
Source: Nanomaterials (Basel). 2022 Nov 9;12(22):3946. doi: 10.3390/nano12223946 (PMC9695415; doi:10.3390/nano12223946)
Supplement: Supplementary file 1 [file nanomaterials-12-03946-s001.zip]

Archive with 1 entries (1 files):
- nanomaterials-1989129-supplementary.pdf
